# Supplementary material for: Differential Lipid Composition and Gene Expression in the Semi-Russeted “Cox Orange Pippin” Apple Variety
Source: Front Plant Sci. 2017 Sep 26;8:1656. doi: 10.3389/fpls.2017.01656 (PMC5623121; doi:10.3389/fpls.2017.01656)
Supplement: Supplementary file 1 [file Table1.XLSX]

## Sheet: Raw data
To russet or not to russet? Differential polymeric lipid composition and gene expression in the Cox Orange Pippin apple variety
Sylvain Legay*, Gea Guerriero, Emmanuelle Cocco, Christelle M André, Cédric Guignard, Jean-Francois Hausman.
Correspondence: sylvain.legay@list.lu
Supplementary Material Table 1
	Russet				Waxy
	R13	R2	R20	R8	W13	W2	W20	W8
ASFT	2.64699	1.96254	3.10373	3.52199	0.477505	0.218925	0.561896	0.299797
GPAT5	2.46815	1.88237	2.67396	2.45185	0.592138	0.243889	0.707202	0.321451
CYP86A1	2.63084	1.86372	2.98162	2.92315	0.531003	0.206154	0.593993	0.359875
CYP86B1	2.85964	2.03116	2.87605	2.63898	0.594986	0.18426	0.747969	0.276625
KCS4	3.07351	1.98024	2.92504	2.67355	0.530237	0.220211	0.569997	0.315678
FAR3	2.06687	1.75433	2.38378	2.64274	0.481385	0.265953	0.688666	0.496535
FAR5	2.09148	1.78017	2.77312	2.745	0.469687	0.29207	0.612665	0.419813
C4H	2.30153	2.21028	2.9052	5.25413	0.467823	0.154941	0.3967	0.447866
GPAT6	0.516617	0.379311	0.381476	0.372273	2.60657	2.47163	2.57958	2.16224
CYP86A8/LCR	0.486473	0.488735	0.561608	0.643282	2.43236	0.927862	2.40729	2.14286
CYP86A2	0.547158	0.605247	0.587512	0.91881	2.1863	0.855094	1.99197	1.50212
KCS2(waxy)	0.818445	0.721089	0.806479	0.824869	1.61788	0.983202	1.48918	1.07525
KCS10	0.484738	0.493957	0.371574	0.30017	2.93549	3.06782	2.34087	1.77625
KCS6/CER6	0.450735	0.423399	0.408937	0.230867	3.93921	1.7856	3.82657	2.06209
CER1	0.291653	0.331132	0.266805	0.360069	3.43389	2.29988	4.20975	3.24195
CER3	0.511471	0.490272	0.541431	0.526798	2.06203	1.45102	2.3258	2.00916
LACS1/CER8	0.627199	0.599012	0.734748	0.574496	1.83559	1.17627	2.10624	1.38657
WSD1	0.559479	0.32749	0.336316	0.432563	2.23533	3.28115	2.01057	2.5441
MdOSC1	0.615195	0.538175	0.591023	0.757189	1.69337	1.27507	1.80767	1.72922
MdOCS2	2.35426	1.62556	3.21342	2.84122	0.513243	0.257517	0.568882	0.380643
MdOSC5	1.75344	1.63361	2.73113	3.88497	0.440905	0.215212	0.698275	0.496585
MdOSC3	0.76708	0.636843	0.81821	0.791114	1.44095	1.08802	1.5148	1.33163
MdOSC4	1.05848	1.00314	1.3259	2.18749	0.749226	0.410947	1.10737	0.952369
SQS	0.838271	0.778115	0.969838	1.16749	1.08797	0.921233	1.05589	1.27942
CYP716A145	0.80888	0.789404	0.775259	0.989877	1.14409	1.05292	1.13587	1.49144
MYB52	2.78673	2.46297	2.50242	3.10338	0.453273	0.393087	0.343696	0.306357
MYB93	2.31221	2.11387	2.46602	2.61206	0.567225	0.31182	0.578077	0.310649
MYB42	0.864874	0.908085	0.65337	0.85141	1.0468	2.3964	0.644167	1.41644

## Sheet: Genorm Analysis
To russet or not to russet? Differential polymeric lipid composition and gene expression in the Cox Orange Pippin apple variety
Sylvain Legay*, Gea Guerriero, Emmanuelle Cocco, Christelle M André, Cédric Guignard, Jean-Francois Hausman.
Correspondence: sylvain.legay@list.lu
Supplementary Material Table 1
