# Supplementary material for: Differential Lipid Composition and Gene Expression in the Semi-Russeted “Cox Orange Pippin” Apple Variety
Source: Front Plant Sci. 2017 Sep 26;8:1656. doi: 10.3389/fpls.2017.01656 (PMC5623121; doi:10.3389/fpls.2017.01656)
Supplement: Supplementary file 2 [file Table2.XLSX]

## Sheet: Free lipid Fraction
To russet or not to russet? Differential polymeric lipid composition and gene expression in the Cox Orange Pippin apple variety
Sylvain Legay*, Gea Guerriero, Emmanuelle Cocco, Christelle M André, Cédric Guignard, Jean-Francois Hausman.
Correspondence: sylvain.legay@list.lu
Supplementary Material Table 2
RT	Description SL	Peacks
19.356	C16 acid TMS	73	117	313	328
21.777	C18:2 Acid TMS	73	117	262	337	352
21.873	C18:1 acid TMS	73	117	264	339	354
22.299	C18 acid TMS	73	117	341	356
25.33	C20:1 acid TMS	73	117	250	292	367	382
25.829	C20 acid TMS	73	117	132	369	384
29.759	C22 acid TMS	73	117	397	412
33.848	C24 acid TMS	73	117	425	440
37.851	C26 acid TMS	73	117	468
41.856	C28 acid TMS	73	117	418	481	496
44.178	C30 acid TMS	73	117	509	524
20.927	C18-OH TMS	75	103	327
24.206	C20-OH TMS	75	103	355
27.955	C22-OH TMS	75	103	383
32.002	C24-OH TMS	75	103	411
34.033	C25-OH TMS	75	103	425
36.068	C26-OH TMS	75	103	423	439
38.076	C27-OH TMS	75	103	207	437	453
40.052	C28-OH TMS	75	103	125	467
41.984	C29-OH TMS	75	103	129	343	382	481
43.281	C30-OH TMS	75	103	472	495
33.636	C26-CO	57	71	82	96	334	362
37.913	C28-CO	57	71	82	96	453	468
26.872	C26 alkane	57	71	85	99	366
30.862	C27 alkane	57	71	85	99	380
32.959	C28 alkane	57	71	85	99	113	394
34.98	C29-alkane	57	71	85	99	408
37.064	C30-alkane	57	71	85	99	422
39.061	C31-Alkane	57	71	85	99	113	436
43.231	b-Amyrin	57	73	95	117	129	145	175	189	203	218	255
43.349	germanicol	55	73	95	109	121	135	147	393	482	498
43.718	lupeol	55	73	95	135	189	218	369	483	498
45.441	oleanic acid	55	73	203	279	320	482	585	600
45.828	ursolic acid	55	73	133	320	482	585	600
45.096	TTP1	55	73	95	133	203	216	229	483	496
45.297	TTP2	55	73	95	109	121	135	189	203	216	393	483	496
45.739	TTP3	55	73	175	203	647	662
46.748	TTP4	55	73	203	281	320	411	585	600	109	137
48.029	TTP5	55	73	146	190	237	292	320	426	498	598	601	615	616
48.413	TTP6	55	73	95	207	237	281	320	117
8.631	Glycerol TMS	147	205	218	73
29.016	C16-MAG	73	103	147	203	215	317	371	459
32.475	C18:1-MAG	73	103	129	203	219	397	411	485	500
43.213	b-sitosterol	57	73	95	129	357	381	396	486
49.305	coumaroyl-cis-C22-OH	55	73	95	119	133	179	207	236	253	281	320	341	544
49.446	coumaroyl-cis-C24-OH	55	73	95	119	133	179	207	221	253	281	320	341	572
51.553	Feruloyl-C22 OH	55	73	95	119	133	179	207	249	267	281	574	600
52.672	coumaroyl-trans-C24-OH	55	73	95	119	133	179	207	219	236	253	267	281	320	341	572
55.749	Feruloyl-C24-OH	55	73	95	119	133	179	207	249	267	602
56.147	Caffeoyl-trans-C24-OH	55	73	95	119	133	179	207	249	267	281	307	660
57.282	Coumaroyl-trans-C26-OH	55	73	95	119	133	179	207	249	267	600

## Sheet: BF3MeOH fraction
To russet or not to russet? Differential polymeric lipid composition and gene expression in the Cox Orange Pippin apple variety
Sylvain Legay*, Gea Guerriero, Emmanuelle Cocco, Christelle M André, Cédric Guignard, Jean-Francois Hausman.
Correspondence: sylvain.legay@list.lu
Supplementary Material Table 2
Retention time	Compound	Peacks
35.1	Alkane C29	57	71	85	99	408
37.087	Alkane C30	57	71	85	99	422
39.1	Alkane C31	57	71	85	99	436
41.059	Alkane C32	57	71	85	99	450
43.717	Lupeol	73	189	231	418	451
45.383	Oleanolic acid	73	189	203	207	320	482	585	600
45.524	Betulinic acid	73	189	203	226	279	292	308	320	482	495	510	585	600
45.838	Ursolic acid	73	189	203	256	279	320	482	585	600
45.09	TTP7	73	247	260	279	481	496	540
45.221	TTP8	73	262	279	305	391	465	480	583	598
45.537	TTP9	73	187	203	281	305	320	482	585	600
45.616	TTP10	73	189	203	219	279	307	320	408	482	511	585	600	610
46.105	TTP11	73	189	203	215	320	647	658	662	685
46.285	TTP12	73	187	201	235	250	279	305	320	552	583	598	662	669	688	742
17.81	C16 acid (Me)	73	143	185	227	270
20	C18:2 acid (Me)	73	150	187	263	294
20.1	C18:1 acid (Me)	73	166	180	222	264	296
20.45	C18 acid (Me)	73	199	255	298
23.7	C20 acid (Me)	73	143	199	227	283	326
27.5	C22 acid (Me)	73	255	297	311	354
31.6	C24 acid (Me)	73	339	382
35.709	C26 Acid (Me)	73	199	311	367	410
39.75	C28 acid (Me)	73	199	241	297	339	395	407	409	438
43.15	C30 acid (Me)	73	311	367	423	466
20.95	C18-OH TMS	75	103	267	327
24.2	C20-OH TMS	75	103	217	273	355
28.05	C22-OH TMS	75	185	227	283	367	383
32.2	C24-OH TMS	75	103	411
36.1	C26-OH TMS	75	250	423	439
40.09	C28-OH TMS	75	103	125	451	467
43.276	C30-OH TMS	75	207	231	495
16.114	p-coumaric acid (Me,TMS)	175	203	219	235	250
18.2	Ferulic acid (MeTMS)	219	250	265	250	280
22.45	C16 diAcid diMe	74	209	241	283
25.23	C18:2 diacid	74	107	135	208	274	306
25.5	C18:1 diacid	74	109	248	276	290	308	340
26.3	C18 diacid	74	311	357
30.1	C20 diacid	74	265	297	339	385
34.3	C22 diacid	74	210	259	293	325	367
38.4	C24 diacid	74	239	320	395
32.7	C16 di acid 9,10 di OH (diME,diTMS)	74	231	243	259	303	332	381	413	428	547
31.7	C18 diacid 9,10 diOH 2TMS, 2ME	74	243	259	274	339	382	413	429
22.99	C16 hydroacid ME,TMS	75	236	311	343
25.8	C18:2 hydroxyacid (ME,TMS)	75	121	129	271	335	351	367	382
26.043	C18:1 hydroxyacid (Me,TMS)	75	337	353	369	384
26.7	C18 hydroxyacid (Me/TMS)	75	339	355	371
30.6	C20 hydroxyacid (20-TMS, ME)	75	159	292	324	367	383	399
34.7	C22 hydroxyacid (TMS,Me)	75	320	352	395	411	427
38.75	C24 hydroxyacid (TMS,Me)	75	348	380	423	439	455	470
31.4	C18:1 9,10,18 hydroxy 12 enoic acid (3TMS, Me)	73	213	259	271	290	301	383	455	471	487	502
32	C18 tri hydroxy 9,10,18 (triTMS,ME)	73	243	259	274	303		457	473	489
26.441	C16 10,16 dihydroxyacid (Me,diTMS)	73	273	399	415	431
33	HA1	73	240	243	259	275	307	339
33.1	HA2	73	231	259	290
33.4	HA3	73	243	259	275	307
33.8	HA4	73	243	259	278	303	493	477
